# Supplementary material for: A New Approach to the Synthesis of Nanocrystalline Cobalt Boride in the Course of the Thermal Decomposition of Cobalt Complexes [Co(DMF)6]2+ with Boron Cluster Anions
Source: Molecules. 2023 Jan 3;28(1):453. doi: 10.3390/molecules28010453 (PMC9823307; doi:10.3390/molecules28010453)
Supplement: Supplementary file 1 [file molecules-28-00453-s001.zip]

Archive with 1 entries (1 files):
- molecules-2103628-supplementary.pdf
